# Supplementary material for: The Polymorphism of Orlyum White 520T, an Ultraviolet Luminescent Security Ink
Source: Molecules. 2025 Apr 8;30(8):1671. doi: 10.3390/molecules30081671 (PMC12029532; doi:10.3390/molecules30081671)
Supplement: Supplementary file 1 [file molecules-30-01671-s001.zip]

Archive with 1 entries (1 files):
- molecules-3522465-supplementary.pdf
